# Supplementary material for: Replication and single-cycle delivery of SARS-CoV-2 replicons
Source: Science. 2021 Oct 14;374(6571):1099–106. doi: 10.1126/science.abj8430 (PMC9007107; doi:10.1126/science.abj8430)
Supplement: Supplementary file 3 — Table S1 [file science.abj8430_table_s1.zip]

Archive with 2 entries (2 files):
- science.abj8430_table_s1_caption.pdf
- science.abj8430_table_s1.xlsx
