# Supplementary material for: Replication and single-cycle delivery of SARS-CoV-2 replicons
Source: Science. 2021 Oct 14;374(6571):1099–106. doi: 10.1126/science.abj8430 (PMC9007107; doi:10.1126/science.abj8430)
Supplement: Supplementary file 3 — Table S1 [file science.abj8430_table_s1.zip › science.abj8430_table_s1.xlsx]

## Sheet: Primers_by_product
Table S1 - List of primers for SARS-CoV-2 replicon construction organized by PCR reaction. Final fragments for subcloning and yeast transformation are highlighted in green, all others are intermediate overlap PCR templates. Primers in blue are from (10)
Common TAR fragments
Primer ID	Primer name	Primer sequence (5'-3'), overhangs are in bold	PCR template(s)	Amplification product (bp)	Product name	Description	Fragment position
RU-O-30300	pCC1-HIS-F	TGCGATATCGCGACGAGGAT	Thao et al, SARS-Cov2 Clone 3.1	9918	pCC1-HIS Backbone	Forward to amplify TAR pCC1-HIS vactor	1-481
RU-O-30301	pCC1-HIS-R	CTATAGTGAGTCGTATTACGGAACG				Reverse to amplify TAR pCC1-HIS vactor
RU-O-30302	pCC1_T71G_Frag_1_F	GCCAGGGTTTTCCCAGTCACGACTCATGCGTCCATAGTCCCGTTCCGTAATACGACTCACTATAGattaaaggtttataccttcccaggt	Thiel Lab Plasmid	546	Fragment 1	Forward to amplify SARS-CoV-2 fragment 1 and add pCC1-HIS homology	1-481
RU-O-30078	WU-2-R	CGTTTGATGAACACATAGGGCTG				Reverse to amplify SARS-CoV-2 fragment 1
RU-O-30080	WU-5-F	GTCTTATCAGAGGCACGTCAAC	Thiel Lab Plasmid	2949	Fragment 2	Forward to amplify SARS-CoV-2 fragment 2	377-3320
RU-O-30081	WU-6-R	CTGGTGTAAGTTCCATCTCTAATTG				Reverse to amplify SARS-CoV-2 fragment 2
RU-O-30082	WU-7-F	TGGCTTCACATATGTATTGTTCTTTC	Thiel Lab Plasmid	3304	Fragment 3	Forward to amplify SARS-CoV-2 fragment 3	3012-6315
RU-O-30083	WU-8-R	TTTGTGCTCCAAAGACAACGTATAC				Reverse to amplify SARS-CoV-2 fragment 3
RU-O-30084	WU-9-F	ATCTTGTACCAAACCAACCATATCC	Thiel Lab Plasmid	2992	Fragment 4	Forward to amplify SARS-CoV-2 fragment 4	6003-8994
RU-O-30085	WU-10-R	GTTGCAAAGTCAGTGTACTCTATAAG				Reverse to amplify SARS-CoV-2 fragment 4
RU-O-30086	WU-11-F	GTGACATAGCATCTACAGATACTTG	Thiel Lab Plasmid	3249	Fragment 5	Forward to amplify SARS-CoV-2 fragment 5	8719-11966
RU-O-30087	WU-12-R	CTAAGAGAATGTCATTGTGTAACTGG				Reverse to amplify SARS-CoV-2 fragment 5
RU-O-30088	WU-13-F	TCAACCGCTACTTTAGACTGAC	Thiel Lab Plasmid	2942	Fragment 6	Forward to amplify SARS-CoV-2 fragment 6	11664-14604
RU-O-30089	WU-14-R	AATAGATTACCAGAAGCAGCGTG				Reverse to amplify SARS-CoV-2 fragment 6
RU-O-30090	WU-15-F	GATCAGACATACCACCCAAATTG	SARS-CoV2 BEI cDNA	3388	Fragment 7	Forward to amplify SARS-CoV-2 fragment 7	14311-17698
RU-O-30091	WU-16-R	TTGCAGATGAAACATCATGCGTG				Reverse to amplify SARS-CoV-2 fragment 7
RU-O-30092	WU-17-F	ATGCCAGATTACGTGCTAAGCAC	Thiel Lab Plasmid	2960	Fragment 8	Forward to amplify SARS-CoV-2 fragment 8	17399-20358
RU-O-30093	WU-18-R	ACCTAACTGACTATGACTAAAATCTC				Reverse to amplify SARS-CoV-2 fragment 8
RU-O-30094	WU-19-F	GGAGTCACATTAATTGGAGAAGC	Thao et al, SARS-Cov2 Clone 3.1	1453	Fragment 9	Forward to amplify SARS-CoV-2 fragment 9	20110-21562
RU-O-30095	Frag_9_R	TGTTCGTTTAGTTGTTAACAAGAAC				Reverse to amplify SARS-CoV-2 fragment 9
RU-O-30096	Frag_11_F	ACGAACTTATGGATTTGTTTATGAGA	Thao et al, SARS-Cov2 Clone 3.1	3167	Fragment 11	Forward to amplify SARS-CoV-2 fragment 11	25385-28551
RU-O-30097	Frag_11_R	CGTCTGGTAGCTCTTCGGT				Reverse to amplify SARS-CoV-2 fragment 11
RU-O-30098	Frag_12_F	ACGAACAAACTAAAATGTCTGATAATGG	Thao et al, SARS-Cov2 Clone 3.1	1611	Fragment 12	Forward to amplify SARS-CoV-2 fragment 12	28260-29870
RU-O-30099	Frag_12_R	GTCATTCTCCTAAGAAGCTATTAAAATCAC				Reverse to amplify SARS-CoV-2 fragment 12
RU-O-30100	Frag_13_F	GTAGTTAACTTTAATCTCACATAGCAATCT	Frag 13 HIS Gene block	420	Fragment 13 HIS	Forward to amplify SARS-CoV-2 fragment 13 (gene block)	N/A
RU-O-30304	WU-26-R	CCAAGCTATTTAGGTGAGACTATAG				Reverse to amplify SARS-CoV-2 fragment 13 (gene block)
Mutant fragments - Use to generate overlapping fragments for overlap PCR
Primer ID	Primer name	Primer sequence (5'-3')	PCR template(s)	Amplification product (bp)	Product name	Description	Fragment position
RU-O-30090	WU-15-F	GATCAGACATACCACCCAAATTG	Thiel Lab Plasmid	1433	Fragment 7A	Forward to amplify SARS-CoV-2 fragment 7A Nsp12 RdRp D760N / D761N mutagenesis	14311-15717
RU-O-30102	Frag7_SNN_R	GCTATTGAAACACACAACAGCATTGTTAGAGAGTATCATCATTGAGAA				Reverse to amplify SARS-CoV-2 fragment 7A Nsp12 RdRp D760N / D761N mutagenesis
RU-O-30103	Frag7_SNN_F	TTCTCAATGATGATACTCTCTAACAATGCTGTTGTGTGTTTCAATAGC	Thiel Lab Plasmid	2002	Fragment 7B	Forward to amplify SARS-CoV-2 fragment 7BNsp12 RdRp D760N / D761N mutagenesis	15697-17698
RU-O-30091	WU-16-R	TTGCAGATGAAACATCATGCGTG				Reverse to amplify SARS-CoV-2 fragment 7B Nsp12 RdRp D760N / D761N mutagenesis
RU-O-30090	WU-15-F	GATCAGACATACCACCCAAATTG	Fragment 7A + 7B	3388	Fragment 7 pol-	Forward to overlap PCR Fragment 7A + 7B to create full Nsp12 RdRp D760N / D761N fragment	14311-17698
RU-O-30091	WU-16-R	TTGCAGATGAAACATCATGCGTG				Reverse to overlap PCR Fragment 7A + 7B to create full Nsp12 RdRp D760N / D761N fragment
RU-O-30080	WU-5-F	GTCTTATCAGAGGCACGTCAAC	Fragment 2	2581	Fragment 2A	Forward to amplify SARS-Cov2 fragment 2A Nsp1 K164A /H165A mutagenesis
RU-O-30333	Rev for 5’UTR-nsp1-myc-mut	GCTGCAGTGTTCCAGTTTTCTTGAAAATCTTC				Forward to amplify SARS-Cov2 fragment 2A Nsp1 K164A /H165A mutagenesis
RU-O-30332	Fwd for 5’UTR-nsp1-myc-mut	GAAAACTGGAACACTGCAGCTAGCAGTGGTGTTACCCG	Fragment 2	383	Fragment 2B	Forward to amplify SARS-Cov2 fragment 2A Nsp1 K164A /H165A mutagenesis
RU-O-30081	WU-6-R	CTGGTGTAAGTTCCATCTCTAATTG				Forward to amplify SARS-Cov2 fragment 2A Nsp1 K164A /H165A mutagenesis
RU-O-30080	WU-5-F	GTCTTATCAGAGGCACGTCAAC	Fragment 2A + 2B	2942	Fragment 2 Nsp1mut	Forward to overlap 2A + 2B to create Nsp1 K164A /H165A mutant
RU-O-30081	WU-6-R	CTGGTGTAAGTTCCATCTCTAATTG				Reverse to overlap 2A + 2B to create Nsp1 K164A /H165A mutant
Transgene Fragment 10 overlap PCRs
Primer ID	Primer name	Primer sequence (5'-3')	PCR template(s)	Amplification product (bp)	Product name	Description	Fragment position
RU-O-30106	NeoR_EagI_Remove_F	ATGGTTATTGAACAAGATGGATTGCACGCAGGTTCTCCAGCCGCTTGGGTGGAG	NeoR plasmid	795	NeoR_EagI_removed	Forward Neo amplification to remove EagI site at 5' end, used for all subsequent Neo PCR	N/A
RU-O-30107	NeoR_R	GAAGAACTCGTCAAGAAGGCG				Reverse Neo amplification to remove EagI site at 5' end, used for all subsequent Neo PCR
RU-O-30108	Frag_9_NeoR_F	TATAATTAGAGAAAACAACAGAGTTGTTATTTCTAGTGATGTTCTTGTTAACAACTAAACGAACAATGGTTATTGAACAAGATGGATTGC	NeoR_EagI_removed	895	Frag 10A	Forward to amplify NeoR-T2A fusion	N/A
RU-O-30111	T2A_NeoR_R	TCCTCCACGTCACCGCATGTTAGAAGACTTCCTCTGCCCTCGAAGAACTCGTCAAGAAGGCG				Reverse to amplify NeoR-T2A fusion
RU-O-30112	T2A_Gluc_F	GTCTTCTAACATGCGGTGACGTGGAGGAGAATCCCGGCCCTatgggagtcaaagttctgtttgc	Gluc plasmid	658	Frag 10.11B Gluc	Forward to amplify Gluc for Spike replaced replicon	N/A
RU-O-30113	Frag_11_Gluc_R	TTCACCTTGCTTCAAAGTTACAGTTCCAATTGTGAAGATTCTCATAAACAAATCCATAAGTTCGTTTAGTCACCACCGGCCCC				Reverse to amplify Gluc for Spike replaced replicon
RU-O-30115	NeoR_T2A_F	CGCCTTCTTGACGAGTTCTTCGAGGGCAGAGGAAGTCTTCTAAC	T2A + NLS Gene block	166	Frag 10B	Forward to amplify T2A + NLS from gene block	N/A
RU-O-30116	ScarletORNeon_nls_R	CCTCGCCCTTGCTCACCACTTTACGTTTTTTCTTCGGATCAA				Reverse to amplify T2A + NLS from gene block
RU-O-30117	nls_ScarletORNeon_F	TTGATCCGAAGAAAAAACGTAAAGTGGTGAGCAAGGGCGAGG	Neongreen plasmid	787	Frag 10.11C Neon	Forward to amplify Neongreen for Spike replaced replicon	N/A
RU-O-30118	Frag_11_ScarletORNeon_R	TTCACCTTGCTTCAAAGTTACAGTTCCAATTGTGAAGATTCTCATAAACAAATCCATAAGTTCGTTTACTTGTACAGCTCGTCCATGC				Reverse to amplify Neongreen for Spike replaced replicon
RU-O-30108	Frag_9_NeoR_F	TATAATTAGAGAAAACAACAGAGTTGTTATTTCTAGTGATGTTCTTGTTAACAACTAAACGAACAATGGTTATTGAACAAGATGGATTGC	Frag 10A + Frag 10.11B Gluc	1537	rep Gluc Fragment 10	Forward to amplify NeoR-T2A-Gluc for Spike replaced replicon	N/A
RU-O-30113	Frag_11_Gluc_R	TTCACCTTGCTTCAAAGTTACAGTTCCAATTGTGAAGATTCTCATAAACAAATCCATAAGTTCGTTTAGTCACCACCGGCCCC				Reverse to amplify NeoR-T2A-Gluc for Spike replaced replicon
RU-O-30108	Frag_9_NeoR_F	TATAATTAGAGAAAACAACAGAGTTGTTATTTCTAGTGATGTTCTTGTTAACAACTAAACGAACAATGGTTATTGAACAAGATGGATTGC	Frag 10A + Frag 10B + Frag 10.11C Neon	1750	rep Neon Fragment 10	Forward to amplify NeoR-T2A-Neongreen for Spike replaced replicon	N/A
RU-O-30118	Frag_11_ScarletORNeon_R	TTCACCTTGCTTCAAAGTTACAGTTCCAATTGTGAAGATTCTCATAAACAAATCCATAAGTTCGTTTACTTGTACAGCTCGTCCATGC				Reverse to amplify NeoR-T2A-Neongreen for Spike replaced replicon
Delta Accessory Fragment 11 construction
Primer ID	Primer name	Primer sequence (5'-3')	PCR template(s)	Amplification product (bp)	Product name	Description	Fragment position
RU-O-30956	Frag11_NEON_EM_F	TCAACTTCAAGGAGTGGCAAAAGGCCTTTACCGATGTGATGGGCATGGACGAGCTGTACAAGTAAgcacaagctgatgagtacga	Fragment 11 Gene block	1101	E and M only NEON Fragment 11	Forward to amplify Fragment 11 E and M only with homology to frag 10 Neon and 12	26221-28324
RU-O-30957	Frag11_EM_R	AAACGTAATGCGGGGTGCATTTCGCTGATTTTGGGGTCCATTATCAGACATTTTAGTTTGTTCGTTTACTGTACAAGCAAAGCAATATTG				Reverse to amplify Fragment 11 E and M only with homology to frag 10 Neon and 12
RU-O-30958	Frag11_GLUC_EM_F	GTGCGACCTTTGCCAGCAAGATCCAGGGCCAGGTGGACAAGATCAAGGGGGCCGGTGGTGACTAAGCACAAGCTGATGAGTACGA	Fragment 11 Gene block	1101	E and M only GLUC Fragment 11	Forward to amplify Fragment 11 E and M only with homology to frag 10 Neon and 12	26221-28324
RU-O-30959	Frag11_EM_R	AAACGTAATGCGGGGTGCATTTCGCTGATTTTGGGGTCCATTATCAGACATTTTAGTTTGTTCGTTTACTGTACAAGCAAAGCAATATTG				Reverse to amplify Fragment 11 E and M only with homology to frag 10 Neon and 12
Gene Blocks
Primer ID	Gene Block Name	Gene Block sequence (5'-3')	PCR template(s)	Length	Product name	Description	Fragment position
gJL13	T2A-3xNLS_noBamHI	GAGGGCAGAGGAAGTCTTCTAACATGCGGTGACGTGGAGGAGAATCCCGGCCCTATGGAcCCGAAGAAAAAgCGTAAAGTGGACCCtAAGAAgAAACGcAAAGTTGATCCGAAGAAAAAACGTAAAGTG	NA	129	T2A-3xNLS Gene Block	Gene Block containing T2A sequence followed by 3x NLS sequence	N/A
gJL14	Fragment13_SARS-CoV-2_HIS_replicon	GTAGTTAACTTTAATCTCACATAGCAATCTTTAATCAGTGTGTAACATTAGGGAGGACTTGAAAGAGCCACCACATTTTCACCGAGGCCACGCGGAGTACGATCGAGTGTACAGTGAACAATGCTAGGGAGAGCTGCCTATATGGAAGAGCCCTAATGTGTAAAATTAATTTTAGTAGTGCTATCCCCATGTGATTTTAATAGCTTCTTAGGAGAATGACAAAAAAAAAAAAAAAAAAAAGGCCGGCATGGTCCCAGCCTCCTCGCTGGCGCCGGCTGGGCAACATTCCGAGGGGACCGTCCCCTCGGTAATGGCGAATGGGACGGGCCCTGCGATATCGCGACGAGGATCTAGATCCTCTAGAGTCGACCTGCAGGCATGCAAGCTTGAGTATTCTAT…	NA	420	Fragment 13-HIS	Fragment 13-polyA-EagI-HDV ribozyme and overlap homology with pCC1-HIS	N/A
gJL15	Fragment11_E_M_only	CACAAGCTGATGAGTACGAACTTATGTACTCATTCGTTTCGGAAGAGACAGGTACGTTAATAGTTAATAGCGTACTTCTTTTTCTTGCTTTCGTGGTATTCTTGCTAGTTACACTAGCCATCCTTACTGCGCTTCGATTGTGTGCGTACTGCTGCAATATTGTTAACGTGAGTCTTGTAAAACCTTCTTTTTACGTTTACTCTCGTGTTAAAAATCTGAATTCTTCTAGAGTTCCTGATCTTCTGGTCTAAACGAACTAAATATTATATTAGTTTTTCTGTTTGGAACTTTAATTTTAGCCATGGCAGATTCCAACGGTACTATTACCGTTGAAGAGCTTAAAAAGCTCCTTGAACAATGGAACCTAGTAATAGGTTTCCTATTCCTTACATGGATTTG…	NA	970	Fragment11_E_M_only	Fragment 11 encoding only E and M	N/A
Multiplex PCR (for junction screening)
Primer ID	Primer name	Primer sequence (5'-3')	PCR template(s)	Amplification product (bp)	Product name	Description	Fragment position
Multiplex Set1
RU-O-30120	pCC1-WuCoVjct-F1	CTCTTCGCTATTACGCCA	Full Construct	196	Junction pCC1-Fg1	Forward to amplify junction between pCC1 and fragment 1	N/A
RU-O-30121	WuCoVjct-R1	GAACAGATCTACAAGAGATCG				Reverse to amplify junction between pCC1 and fragment 1
RU-O-30122	WuCoVjct-F2	CAGTATCTGAATTACTTACACC	Full Construct	530	Junction Fg2-Fg3	Forward to amplify junction between fragment 2 and fragment 3	N/A
RU-O-30123	WuCoVjct-R3	GGCTGCATTAACAACCACTG				Reverse to amplify junction between fragment 2 and fragment 3
RU-O-30124	WuCoVjct-F4	CACCTGTTCATGTCATGTCTAAAC	Full Construct	382	Junction Fg4-Fg5	Forward to amplify junction between fragment 4 and fragment 5	N/A
RU-O-30125	WuCoVjct-R5	TCAGCAGCCAAAACACAAGC				Reverse to amplify junction between fragment 4 and fragment 5
RU-O-30126	WuCoVjct-F6	GTAGTGGAGTTCCTGTTGTAG	Full Construct	664	Junction Fg6-Fg7	Forward to amplify junction between fragment 6 and fragment 7	N/A
RU-O-30127	WuCoVjct-R7	GCAGCATTACCATCCTGAGC				Reverse to amplify junction between fragment 6 and fragment 7
RU-O-30128	WuCoVjct-F8	AATACTGTGATCTGGGACTAC	Full Construct	772	Junction Fg8-Fg9	Forward to amplify junction between fragment 8 and fragment 9	N/A
RU-O-30129	WuCoVjct-R9	CTACATGGCCATCTTTACACC				Reverse to amplify junction between fragment 8 and fragment 9
RU-O-30130	WuCoVjct-F11	GTCATGTACTCAACATCAACC	Full Construct	900	Junction Fg11-Fg12	Forward to amplify junction between fragment 11 and fragment 12	N/A
RU-O-30131	WuCoVjct-R12	ATTTCTTGAACTGTTGCGACT				Reverse to amplify junction between fragment 11 and fragment 12
RU-O-30100	Frag_13_F	GTAGTTAACTTTAATCTCACATAGCAATCT	Full Construct	1054	Junction Fg13-pCC1	Forward to amplify junction between fragment 13 and pCC1	N/A
RU-O-30132	pCC1-WuCoVjct-R1	TGGCGTGTTACGGTGAAAACCTG				Reverse to amplify junction between fragment 13 and pCC1
Multiplex Set2
RU-O-30133	WuCoVjct-F1	TTTTACAGGTTCGCGACGTGC	Full Construct	237	Junction Fg1-Fg2	Forward to amplify junction between fragment 1 and fragment 2	N/A
RU-O-30134	WuCoVjct-R2	GACCGTACTGAATGCCTTCG				Reverse to amplify junction between fragment 1 and fragment 2
RU-O-30135	WuCoVjct-F3	CAGAAATTGACCCTAAGTTGG	Full Construct	423	Junction Fg3-Fg4	Forward to amplify junction between fragment 3 and fragment 4	N/A
RU-O-30136	WuCoVjct-R4	CTGACTTCAGTACATCAAACG				Reverse to amplify junction between fragment 3 and fragment 4
RU-O-30137	WuCoVjct-F5	TAACTGGTAATACACTTCAGTG	Full Construct	536	Junction Fg5-Fg6	Forward to amplify junction between fragment 5 and fragment 6	N/A
RU-O-30138	WuCoVjct-R6	ACTAAACTCTGAGGCTATAGC				Reverse to amplify junction between fragment 5 and fragment 6
RU-O-30139	WuCoVjct-F7	TTGATGCACTATGTGAGAAGG	Full Construct	675	Junction Fg7-Fg8	Forward to amplify junction between fragment 7 and fragment 8	N/A
RU-O-30140	WuCoVjct-R8	AGCCCTGTGATGAATCAACAG				Reverse to amplify junction between fragment 7 and fragment 8
RU-O-30141	WuCoVjct-F9A	GATGTAATTATCTTGGCAAACCACG	Full Construct	919	Junction Fg9-Fg10 NeoR	Forward to amplify junction between fragment 9 and fragment 10	N/A
RU-O-30142	WuCoVjct-NeoR-R10	GCCGGCCACAGTCGA				Reverse to amplify junction between fragment 9 and fragment 10
RU-O-30143	WuCoVjct-NeoR-F10	TCGACTGTGGCCGGC	Full Construct	Varies	Junction Fg10 NeoR-Fg11	Forward to amplify junction between fragment 10 and fragment 11	N/A
RU-O-30097	Frag_11_R	CGTCTGGTAGCTCTTCGGT				Reverse to amplify junction between fragment 10 and fragment 11
Sanger sequencing primers
Primer ID	Primer name	Primer sequence (5'-3')	PCR template(s)	Amplification product (bp)	Product name	Description	Fragment position
RU-O-30144	WU-32-R	CGGAACCTTCTCCAACAACAC			Fragment 2	Reverse to sequence a region of fragment 2	N/A
RU-O-30145	WU-33-F	TGAGCATAGTCTTGCCGAATACC				Forward to sequence a region of fragment 2	N/A
RU-O-30146	WU-34-R	ATTAGGTGCAAGGGCACAGTAC				Reverse to sequence a region of fragment 2	N/A
RU-O-30147	WU-35-F	CCACAGAAGTGTTAACAGAGGA				Forward to sequence a region of fragment 2	N/A
RU-O-30148	WU-36-R	CCAAGAATTTCTTGCTTCTCATTAG			Fragment 3	Reverse to sequence a region of fragment 3	N/A
RU-O-30149	WU-37-F	TTTAAATGGTTACACTGTAGAGGAG				Forward to sequence a region of fragment 3	N/A
RU-O-30150	WU-38-R	TCATAAGAAAGTGTGCCCATGTAC				Reverse to sequence a region of fragment 3	N/A
RU-O-30151	WU-39-F	CCACCTGCTCTACAAGATGCTT				Forward to sequence a region of fragment 3	N/A
RU-O-30152	WU-40-R	ATGATTGCAGCCAATCCAAGTAC			Fragment 4	Reverse to sequence a region of fragment 4	N/A
RU-O-30153	WU-41-F	TAGACACCTATCCTTCTTTAGAAAC				Forward to sequence a region of fragment 4	N/A
RU-O-30154	WU-42-R	GCATTAATATGACGCGCACTACA				Reverse to sequence a region of fragment 4	N/A
RU-O-30155	WU-43-F	ATTTCAGCAGCTCGGCAAGG				Forward to sequence a region of fragment 4	N/A
RU-O-30156	WU-44-R	GAACATCAGAACCTGAGTTACTG			Fragment 5	Reverse to sequence a region of fragment 5	N/A
RU-O-30157	WU-45-F	GTACAAGTATTTTAGTGGAGCAATG				Forward to sequence a region of fragment 5	N/A
RU-O-30158	WU-46-R	CACCCAACTAGCAGGCATATAG				Reverse to sequence a region of fragment 5	N/A
RU-O-30159	WU-47-F	CAAGGGTACACACCACTGGT				Forward to sequence a region of fragment 5	N/A
RU-O-30160	WU-48-R	AGTACCAGTTCCATCACTCTTAG			Fragment 6	Reverse to sequence a region of fragment 6	N/A
RU-O-30161	WU-49-F	TTGCACTGATGACAATGCGTTAG				Forward to sequence a region of fragment 6	N/A
RU-O-30162	WU-50-R	CATGGCATCACAGAATTGTACTG				Reverse to sequence a region of fragment 6	N/A
RU-O-30163	WU-51-F	TACACAATGGCAGACCTCGTC				Forward to sequence a region of fragment 6	N/A
RU-O-30164	WU-52-R	AAATTGCGGACATACTTATCGGC			Fragment 7	Reverse to sequence a region of fragment 7	N/A
RU-O-30165	WU-53-F	AACCAGGTGGAACCTCATCAG				Forward to sequence a region of fragment 7	N/A
RU-O-30166	WU-54-R	ACAGTTTAAATGTCTCCTCAGTAG				Reverse to sequence a region of fragment 7	N/A
RU-O-30167	WU-55-F	ATGTGTTGGTAGCGATAATGTTAC				Forward to sequence a region of fragment 7	N/A
RU-O-30168	WU-56-R	CCCATAAGACAAATACGACTCTG			Fragment 8	Reverse to sequence a region of fragment 8	N/A
RU-O-30169	WU-57-F	TAAACACCTCATACCACTTATGTAC				Forward to sequence a region of fragment 8	N/A
RU-O-30170	WU-58-R	TGGTACTTCACCCTGTTGTCC				Reverse to sequence a region of fragment 8	N/A
RU-O-30171	WU-59-F	ACCACTAAAGTCTGCTACGTGTA				Forward to sequence a region of fragment 8	N/A
RU-O-30172	WU-60-R	TTGTTCGCGTGGTTTGCCAAG			Fragment 9	Reverse to sequence a region of fragment 9	N/A
RU-O-30173	WU-61-F	CTTGGAATGCTGATCTTTATAAGC				Forward to sequence a region of fragment 9	N/A
RU-O-30142	WuCoVjct-NeoR-R10	GCCGGCCACAGTCGA			NeoR Fragment 10	Reverse to sequence a region of fragment 10	N/A
RU-O-30174	NeoR-F10	CCGACGGCGAGGATCT				Forward to sequence a region of fragment 10	N/A
RU-O-30175	Seq_Frag_11_R	TGAACACCCTTGGAGAGTGC			Fragment 11	Reverse to sequence a region of fragment 11	N/A
RU-O-30096	Frag_11_F	ACGAACTTATGGATTTGTTTATGAGA				Forward to sequence a region of fragment 11	N/A
RU-O-30176	WU-68-R	TGTTAGTTTCTGGATTGAATGACC				Reverse to sequence a region of fragment 11	N/A
RU-O-30177	WU-69-F	TCACCGGTGGAATTGCTATCG				Forward to sequence a region of fragment 11	N/A
RU-O-30178	WU-70-R	TTAGGCGTGACAAGTTTCATTATG				Reverse to sequence a region of fragment 11	N/A
RU-O-30179	WU-71-F	TCACACTCAAAAGAAAGACAGAATGA				Forward to sequence a region of fragment 11	N/A
RU-O-30180	WU-72-R	GGAAGAAGAGTCACAGTTTGCTG			Fragment 12	Reverse to sequence a region of fragment 12	N/A
RU-O-30181	WU-73-F	GATCAAGTCATTTTGCTGAATAAGC				Forward to sequence a region of fragment 12	N/A
RU-O-30100	Frag_13_F	GTAGTTAACTTTAATCTCACATAGCAATCT			Fragment 13	Forward to sequence a region of fragment 13	N/A
Vector amplification and N protein expression
Primer ID	Primer name	Primer sequence (5'-3'), mutations are in bold	PCR template(s)	Amplification product (bp)	Product name	Description	Fragment position
RU-O-30198	pGEMT-Amplify-F	ATCGGATCCTATTCTATAGTGTCACCTAAATAGCTTGG	pGEMT-HBV	2680	pGEMT-backbone	Forward to amplify pGEMT vector for blunt ligation, BamHI and EcoRV flank	N/A
RU-O-30199	pGEMT-Amplify-R	ATCGGATCCCAATTCACTGGCCGTCGTTTTA				Reverseto amplify pGEMT vector for blunt ligation, BamHI and EcoRV flank
RU-O-30200	pACNR-Amplify-F	ATCGGATCCCAAGACGTTTCCCGTTGAATATGG	pACNR-YFV	2601	pACNR-backbone	Forward to amplify pACNR low copy vector for blunt ligation, BamHI and EcoRV flank	N/A
RU-O-30201	pACNR-Amplify-R	ATCGGATCCCTATAGTGTCACCTAAATCGTATGTGTATGA				Reverseto amplify pACNR low copy vector for blunt ligation, BamHI and EcoRV flank
RU-O-30211	pGEMT_SARS-CoV-2_Nprotein_F	AACGACGGCCAGTGAATTGGGTACCTAATACGACTCACTATAGGGATCACCTATGTCTGATAATGGACCCCAAAATC	Fragment 12 N protein	1329	pGEMT-N protein	Forward to amplify N protein, flanked at 5'end with kpnI and T7 with good kozak	28274-29533
RU-O-30212	pGEMT_SARS-CoV-2_Nprotein_R	TTTTTTTTTTTTTTTTTTTTCTAGATCTTTATAAGGGTTAGGCCTGAGTTGAGTCAGC				Reverse to amplify N protein, flanked by XbaI site

## Sheet: Primers_as_list
Unique list of primers for SARS-CoV-2 replicon construction
Primer ID	Primer name	Primer sequence (5'-3')
RU-O-30300	pCC1-HIS-F	TGCGATATCGCGACGAGGAT
RU-O-30301	pCC1-HIS-R	CTATAGTGAGTCGTATTACGGAACG
RU-O-30302	pCC1_T71G_Frag_1_F	GCCAGGGTTTTCCCAGTCACGACTCATGCGTCCATAGTCCCGTTCCGTAATACGACTCACTATAGattaaaggtttataccttcccaggt
RU-O-30078	WU-2-R	CGTTTGATGAACACATAGGGCTG
RU-O-30080	WU-5-F	GTCTTATCAGAGGCACGTCAAC
RU-O-30081	WU-6-R	CTGGTGTAAGTTCCATCTCTAATTG
RU-O-30082	WU-7-F	TGGCTTCACATATGTATTGTTCTTTC
RU-O-30083	WU-8-R	TTTGTGCTCCAAAGACAACGTATAC
RU-O-30084	WU-9-F	ATCTTGTACCAAACCAACCATATCC
RU-O-30085	WU-10-R	GTTGCAAAGTCAGTGTACTCTATAAG
RU-O-30086	WU-11-F	GTGACATAGCATCTACAGATACTTG
RU-O-30087	WU-12-R	CTAAGAGAATGTCATTGTGTAACTGG
RU-O-30088	WU-13-F	TCAACCGCTACTTTAGACTGAC
RU-O-30089	WU-14-R	AATAGATTACCAGAAGCAGCGTG
RU-O-30090	WU-15-F	GATCAGACATACCACCCAAATTG
RU-O-30091	WU-16-R	TTGCAGATGAAACATCATGCGTG
RU-O-30092	WU-17-F	ATGCCAGATTACGTGCTAAGCAC
RU-O-30093	WU-18-R	ACCTAACTGACTATGACTAAAATCTC
RU-O-30094	WU-19-F	GGAGTCACATTAATTGGAGAAGC
RU-O-30095	Frag_9_R	TGTTCGTTTAGTTGTTAACAAGAAC
RU-O-30096	Frag_11_F	ACGAACTTATGGATTTGTTTATGAGA
RU-O-30097	Frag_11_R	CGTCTGGTAGCTCTTCGGT
RU-O-30098	Frag_12_F	ACGAACAAACTAAAATGTCTGATAATGG
RU-O-30099	Frag_12_R	GTCATTCTCCTAAGAAGCTATTAAAATCAC
RU-O-30100	Frag_13_F	GTAGTTAACTTTAATCTCACATAGCAATCT
RU-O-30304	WU-26-R	CCAAGCTATTTAGGTGAGACTATAG
RU-O-30102	Frag7_SNN_R	GCTATTGAAACACACAACAGCATTGTTAGAGAGTATCATCATTGAGAA
RU-O-30103	Frag7_SNN_F	TTCTCAATGATGATACTCTCTAACAATGCTGTTGTGTGTTTCAATAGC
RU-O-30333	Rev for 5’UTR-nsp1-myc-mut	GCTGCAGTGTTCCAGTTTTCTTGAAAATCTTC
RU-O-30332	Fwd for 5’UTR-nsp1-myc-mut	GAAAACTGGAACACTGCAGCTAGCAGTGGTGTTACCCG
RU-O-30106	NeoR_EagI_Remove_F	ATGGTTATTGAACAAGATGGATTGCACGCAGGTTCTCCAGCCGCTTGGGTGGAG
RU-O-30107	NeoR_R	GAAGAACTCGTCAAGAAGGCG
RU-O-30108	Frag_9_NeoR_F	TATAATTAGAGAAAACAACAGAGTTGTTATTTCTAGTGATGTTCTTGTTAACAACTAAACGAACAATGGTTATTGAACAAGATGGATTGC
RU-O-30111	T2A_NeoR_R	TCCTCCACGTCACCGCATGTTAGAAGACTTCCTCTGCCCTCGAAGAACTCGTCAAGAAGGCG
RU-O-30112	T2A_Gluc_F	GTCTTCTAACATGCGGTGACGTGGAGGAGAATCCCGGCCCTatgggagtcaaagttctgtttgc
RU-O-30113	Frag_11_Gluc_R	TTCACCTTGCTTCAAAGTTACAGTTCCAATTGTGAAGATTCTCATAAACAAATCCATAAGTTCGTTTAGTCACCACCGGCCCC
RU-O-30115	NeoR_T2A_F	CGCCTTCTTGACGAGTTCTTCGAGGGCAGAGGAAGTCTTCTAAC
RU-O-30116	ScarletORNeon_nls_R	CCTCGCCCTTGCTCACCACTTTACGTTTTTTCTTCGGATCAA
RU-O-30117	nls_ScarletORNeon_F	TTGATCCGAAGAAAAAACGTAAAGTGGTGAGCAAGGGCGAGG
RU-O-30118	Frag_11_ScarletORNeon_R	TTCACCTTGCTTCAAAGTTACAGTTCCAATTGTGAAGATTCTCATAAACAAATCCATAAGTTCGTTTACTTGTACAGCTCGTCCATGC
RU-O-30956	Frag11_NEON_EM_F	TCAACTTCAAGGAGTGGCAAAAGGCCTTTACCGATGTGATGGGCATGGACGAGCTGTACAAGTAAgcacaagctgatgagtacga
RU-O-30957	Frag11_EM_R	AAACGTAATGCGGGGTGCATTTCGCTGATTTTGGGGTCCATTATCAGACATTTTAGTTTGTTCGTTTACTGTACAAGCAAAGCAATATTG
RU-O-30958	Frag11_GLUC_EM_F	GTGCGACCTTTGCCAGCAAGATCCAGGGCCAGGTGGACAAGATCAAGGGGGCCGGTGGTGACTAAGCACAAGCTGATGAGTACGA
RU-O-30959	Frag11_EM_R	AAACGTAATGCGGGGTGCATTTCGCTGATTTTGGGGTCCATTATCAGACATTTTAGTTTGTTCGTTTACTGTACAAGCAAAGCAATATTG
RU-O-30120	pCC1-WuCoVjct-F1	CTCTTCGCTATTACGCCA
RU-O-30121	WuCoVjct-R1	GAACAGATCTACAAGAGATCG
RU-O-30122	WuCoVjct-F2	CAGTATCTGAATTACTTACACC
RU-O-30123	WuCoVjct-R3	GGCTGCATTAACAACCACTG
RU-O-30124	WuCoVjct-F4	CACCTGTTCATGTCATGTCTAAAC
RU-O-30125	WuCoVjct-R5	TCAGCAGCCAAAACACAAGC
RU-O-30126	WuCoVjct-F6	GTAGTGGAGTTCCTGTTGTAG
RU-O-30127	WuCoVjct-R7	GCAGCATTACCATCCTGAGC
RU-O-30128	WuCoVjct-F8	AATACTGTGATCTGGGACTAC
RU-O-30129	WuCoVjct-R9	CTACATGGCCATCTTTACACC
RU-O-30130	WuCoVjct-F11	GTCATGTACTCAACATCAACC
RU-O-30131	WuCoVjct-R12	ATTTCTTGAACTGTTGCGACT
RU-O-30132	pCC1-WuCoVjct-R1	TGGCGTGTTACGGTGAAAACCTG
RU-O-30133	WuCoVjct-F1	TTTTACAGGTTCGCGACGTGC
RU-O-30134	WuCoVjct-R2	GACCGTACTGAATGCCTTCG
RU-O-30135	WuCoVjct-F3	CAGAAATTGACCCTAAGTTGG
RU-O-30136	WuCoVjct-R4	CTGACTTCAGTACATCAAACG
RU-O-30137	WuCoVjct-F5	TAACTGGTAATACACTTCAGTG
RU-O-30138	WuCoVjct-R6	ACTAAACTCTGAGGCTATAGC
RU-O-30139	WuCoVjct-F7	TTGATGCACTATGTGAGAAGG
RU-O-30140	WuCoVjct-R8	AGCCCTGTGATGAATCAACAG
RU-O-30141	WuCoVjct-F9A	GATGTAATTATCTTGGCAAACCACG
RU-O-30142	WuCoVjct-NeoR-R10	GCCGGCCACAGTCGA
RU-O-30143	WuCoVjct-NeoR-F10	TCGACTGTGGCCGGC
RU-O-30144	WU-32-R	CGGAACCTTCTCCAACAACAC
RU-O-30145	WU-33-F	TGAGCATAGTCTTGCCGAATACC
RU-O-30146	WU-34-R	ATTAGGTGCAAGGGCACAGTAC
RU-O-30147	WU-35-F	CCACAGAAGTGTTAACAGAGGA
RU-O-30148	WU-36-R	CCAAGAATTTCTTGCTTCTCATTAG
RU-O-30149	WU-37-F	TTTAAATGGTTACACTGTAGAGGAG
RU-O-30150	WU-38-R	TCATAAGAAAGTGTGCCCATGTAC
RU-O-30151	WU-39-F	CCACCTGCTCTACAAGATGCTT
RU-O-30152	WU-40-R	ATGATTGCAGCCAATCCAAGTAC
RU-O-30153	WU-41-F	TAGACACCTATCCTTCTTTAGAAAC
RU-O-30154	WU-42-R	GCATTAATATGACGCGCACTACA
RU-O-30155	WU-43-F	ATTTCAGCAGCTCGGCAAGG
RU-O-30156	WU-44-R	GAACATCAGAACCTGAGTTACTG
RU-O-30157	WU-45-F	GTACAAGTATTTTAGTGGAGCAATG
RU-O-30158	WU-46-R	CACCCAACTAGCAGGCATATAG
RU-O-30159	WU-47-F	CAAGGGTACACACCACTGGT
RU-O-30160	WU-48-R	AGTACCAGTTCCATCACTCTTAG
RU-O-30161	WU-49-F	TTGCACTGATGACAATGCGTTAG
RU-O-30162	WU-50-R	CATGGCATCACAGAATTGTACTG
RU-O-30163	WU-51-F	TACACAATGGCAGACCTCGTC
RU-O-30164	WU-52-R	AAATTGCGGACATACTTATCGGC
RU-O-30165	WU-53-F	AACCAGGTGGAACCTCATCAG
RU-O-30166	WU-54-R	ACAGTTTAAATGTCTCCTCAGTAG
RU-O-30167	WU-55-F	ATGTGTTGGTAGCGATAATGTTAC
RU-O-30168	WU-56-R	CCCATAAGACAAATACGACTCTG
RU-O-30169	WU-57-F	TAAACACCTCATACCACTTATGTAC
RU-O-30170	WU-58-R	TGGTACTTCACCCTGTTGTCC
RU-O-30171	WU-59-F	ACCACTAAAGTCTGCTACGTGTA
RU-O-30172	WU-60-R	TTGTTCGCGTGGTTTGCCAAG
RU-O-30173	WU-61-F	CTTGGAATGCTGATCTTTATAAGC
RU-O-30174	NeoR-F10	CCGACGGCGAGGATCT
RU-O-30175	Seq_Frag_11_R	TGAACACCCTTGGAGAGTGC
RU-O-30176	WU-68-R	TGTTAGTTTCTGGATTGAATGACC
RU-O-30177	WU-69-F	TCACCGGTGGAATTGCTATCG
RU-O-30178	WU-70-R	TTAGGCGTGACAAGTTTCATTATG
RU-O-30179	WU-71-F	TCACACTCAAAAGAAAGACAGAATGA
RU-O-30180	WU-72-R	GGAAGAAGAGTCACAGTTTGCTG
RU-O-30181	WU-73-F	GATCAAGTCATTTTGCTGAATAAGC
RU-O-30198	pGEMT-Amplify-F	ATCGGATCCTATTCTATAGTGTCACCTAAATAGCTTGG
RU-O-30199	pGEMT-Amplify-R	ATCGGATCCCAATTCACTGGCCGTCGTTTTA
RU-O-30200	pACNR-Amplify-F	ATCGGATCCCAAGACGTTTCCCGTTGAATATGG
RU-O-30201	pACNR-Amplify-R	ATCGGATCCCTATAGTGTCACCTAAATCGTATGTGTATGA
RU-O-30211	pGEMT_SARS-CoV-2_Nprotein_F	AACGACGGCCAGTGAATTGGGTACCTAATACGACTCACTATAGGGATCACCTATGTCTGATAATGGACCCCAAAATC
RU-O-30212	pGEMT_SARS-CoV-2_Nprotein_R	TTTTTTTTTTTTTTTTTTTTCTAGATCTTTATAAGGGTTAGGCCTGAGTTGAGTCAGC
